# Supplementary material for: Defining priority areas for conservation of poorly known species: A case study of the endemic Brazilian three-banded armadillo
Source: Camb Prism Extinct. 2023 Jan 5;1:e2. doi: 10.1017/ext.2022.2 (PMC11895736; doi:10.1017/ext.2022.2)
Supplement: Supplementary file 1 [file S275509582200002Xsup.zip]

Archive with 2 entries (2 files):
- S275509582200002Xsup001.xlsx
- S275509582200002Xsup002.pdf
