# Supplementary material for: Defining priority areas for conservation of poorly known species: A case study of the endemic Brazilian three-banded armadillo
Source: Camb Prism Extinct. 2023 Jan 5;1:e2. doi: 10.1017/ext.2022.2 (PMC11895736; doi:10.1017/ext.2022.2)
Supplement: Supplementary file 1 [file S275509582200002Xsup.zip › S275509582200002Xsup001.xlsx]

## Sheet: Sheet1
Dataset S1. Municipalities and relative proportion of savanna core areas across Brazilian three-banded armadillo distribution
Municipality	Brazilian State	Area Municipality	Density_savanna_core	Proportion_Core_per_Area
Marcos Parente	PI	6.77539e+08	414	6.11035e-07
Valen?a Do Piau?	PI	1.33469e+09	778	5.82909e-07
Mansid?o	BA	3.17738e+09	1735	5.46047e-07
Aroazes	PI	8.2133e+08	406	4.9432e-07
C?nego Marinho	MG	1.64175e+09	795	4.84238e-07
Juazeiro Do Piau?	PI	8.2757e+08	397	4.79718e-07
Jatob? Do Piau?	PI	6.534e+08	312	4.77503e-07
S?o Miguel Do Tapuio	PI	5.20694e+09	2446	4.69757e-07
S?o Jos? Do Peixe	PI	1.28658e+09	592	4.60135e-07
Barra	BA	1.14116e+10	5142	4.50596e-07
Pimenteiras	PI	4.56386e+09	2011	4.40636e-07
S?o Jo?o Da Serra	PI	1.00645e+09	438	4.35193e-07
Castelo Do Piau?	PI	2.03469e+09	875	4.3004e-07
Mirav?nia	MG	6.02323e+08	258	4.28342e-07
Concei??o Do Canind?	PI	8.3082e+08	353	4.24881e-07
Forquilha	CE	5.17119e+08	219	4.235e-07
Iracema	CE	2.30385e+08	97	4.21035e-07
S?o Braz Do Piau?	PI	6.56135e+08	275	4.19121e-07
Buritirama	BA	3.94265e+09	1639	4.1571e-07
Pil?o Arcado	BA	1.17311e+10	4758	4.0559e-07
Cristino Castro	PI	1.84622e+09	726	3.93236e-07
Sebasti?o Leal	PI	3.15337e+09	1240	3.9323e-07
Col?nia Do Piau?	PI	9.49005e+08	364	3.8356e-07
Landri Sales	PI	1.08848e+09	412	3.78508e-07
Sucupira Do Riach?o	MA	5.64726e+08	198	3.50613e-07
Novo Santo Ant?nio	PI	4.81819e+08	168	3.48679e-07
Buriti Dos Montes	PI	2.65202e+09	920	3.46905e-07
Santa Rita De C?ssia	BA	5.97875e+09	2044	3.41878e-07
Flores Do Piau?	PI	9.46767e+08	323	3.41161e-07
Ipupiara	BA	1.06124e+09	362	3.4111e-07
Nazar? Do Piau?	PI	1.31581e+09	444	3.37433e-07
Sento S?	BA	1.26978e+10	4229	3.3305e-07
Alvorada Do Gurgu?ia	PI	2.13181e+09	709	3.32582e-07
Cotegipe	BA	4.19631e+09	1382	3.29337e-07
Carnaubal	CE	3.6454e+08	118	3.23696e-07
Jeremoabo	BA	4.65547e+09	1498	3.21772e-07
S?o Jo?o Da Fronteira	PI	7.64704e+08	244	3.19078e-07
Guadalupe	PI	1.02279e+09	322	3.14825e-07
Jo?o Costa	PI	1.80005e+09	566	3.14436e-07
Poranga	CE	1.30904e+09	409	3.12443e-07
Carrapateira	PB	5.45723e+07	17	3.11513e-07
Porto Alegre Do Piau?	PI	1.16961e+09	363	3.10359e-07
Boa Ventura	PB	1.71007e+08	52	3.0408e-07
Gentio Do Ouro	BA	3.70063e+09	1125	3.04002e-07
Catol?ndia	BA	6.42457e+08	195	3.03522e-07
S?o Jo?o Da Canabrava	PI	4.80511e+08	143	2.976e-07
S?o Miguel Do Fidalgo	PI	8.13817e+08	242	2.97364e-07
Ant?nio Almeida	PI	6.4595e+08	191	2.95688e-07
Campo Alegre De Lourdes	BA	2.78155e+09	822	2.95519e-07
Milton Brand?o	PI	1.37269e+09	405	2.95041e-07
Santo Ant?nio De Lisboa	PI	3.87199e+08	112	2.89257e-07
Santana Do Acara?	CE	2.7771e+08	80	2.8807e-07
Riacho Frio	PI	2.22312e+09	639	2.87434e-07
Pereiro	CE	4.33761e+08	123	2.83566e-07
S?o Francisco De Assis Do Piau?	PI	1.10063e+09	312	2.83474e-07
Tuntum	MA	5.58789e+08	158	2.82754e-07
Mirador	MA	7.30114e+09	2061	2.82285e-07
Novo Oriente Do Piau?	PI	5.25463e+08	148	2.81656e-07
Condado	PB	1.07843e+08	30	2.78183e-07
Inhuma	PI	9.7815e+08	272	2.78076e-07
Tabocas Do Brejo Velho	BA	1.37544e+09	382	2.7773e-07
Lagoa Do S?tio	PI	8.04372e+08	216	2.68533e-07
Irau?uba	CE	1.01649e+09	272	2.67586e-07
Bonito De Minas	MG	3.90481e+09	1044	2.67362e-07
Socorro Do Piau?	PI	7.6123e+08	203	2.66674e-07
Brejo Do Piau?	PI	2.18315e+09	579	2.65213e-07
Benedito Leite	MA	1.7811e+09	471	2.64444e-07
Aguiar	PB	3.44698e+08	91	2.63999e-07
Oroc?	PE	5.54769e+08	143	2.57765e-07
Santa Cruz Dos Milagres	PI	9.79483e+08	252	2.57279e-07
Ipaporanga	CE	7.02018e+08	180	2.56404e-07
Morpar?	BA	1.69595e+09	430	2.53546e-07
Matias Cardoso	MG	1.94971e+09	493	2.52858e-07
Assun??o Do Piau?	PI	1.69042e+09	427	2.526e-07
Ibipeba	BA	1.38402e+09	342	2.47106e-07
Lagoa Do Barro Do Piau?	PI	1.26266e+09	312	2.47097e-07
Ararend?	CE	3.43943e+08	84	2.44226e-07
Nova Iorque	MA	9.76958e+08	238	2.43613e-07
Umburanas	BA	1.67015e+09	401	2.40098e-07
Itain?polis	PI	8.28625e+08	196	2.36536e-07
Palmeira Do Piau?	PI	2.02294e+09	475	2.34807e-07
Santo In?cio Do Piau?	PI	8.52628e+08	197	2.3105e-07
V?rzea Nova	BA	1.19284e+09	274	2.29705e-07
Campo Alegre Do Fidalgo	PI	6.57603e+08	151	2.29622e-07
Bela Vista Do Piau?	PI	4.99273e+08	114	2.28332e-07
S?o Francisco Do Piau?	PI	1.34082e+09	306	2.28218e-07
Canudos	BA	3.21361e+09	732	2.27781e-07
?gua Branca	PI	9.72731e+07	22	2.26167e-07
Mirandiba	PE	8.21961e+08	184	2.23855e-07
Mira?ma	CE	7.19017e+07	16	2.22526e-07
Nova Santa Rita	PI	9.09537e+08	201	2.20992e-07
Ibiapina	CE	4.15581e+08	91	2.1897e-07
Paramoti	CE	1.93261e+08	42	2.17322e-07
Currais	PI	3.15838e+09	680	2.153e-07
Sobral	CE	2.08297e+09	448	2.15078e-07
Geminiano	PI	4.62948e+08	99	2.13847e-07
Ubajara	CE	4.20753e+08	89	2.11526e-07
Morro Cabe?a No Tempo	PI	2.11519e+09	446	2.10856e-07
Manoel Em?dio	PI	1.61927e+09	341	2.10589e-07
Fartura Do Piau?	PI	7.12777e+08	150	2.10445e-07
Chorroch?	BA	3.00579e+09	631	2.09928e-07
Dom Inoc?ncio	PI	3.86973e+09	809	2.09059e-07
Xique-Xique	BA	5.50092e+09	1149	2.08874e-07
Sucupira Do Norte	MA	1.07463e+09	223	2.07513e-07
Uru?u?	PI	8.41084e+09	1740	2.06876e-07
Baixa Grande Do Ribeiro	PI	7.80923e+09	1585	2.02965e-07
Paquet?	PI	4.48475e+08	90	2.0068e-07
S?o F?lix De Balsas	MA	2.02976e+09	406	2.00023e-07
S?o Francisco Do Maranh?o	MA	2.34708e+09	467	1.98971e-07
Barro	CE	7.12528e+08	141	1.97887e-07
Cajazeirinhas	PB	2.88055e+08	57	1.97879e-07
Parnagu?	PI	3.42934e+09	677	1.97414e-07
Bar?o De Graja?	MA	2.24694e+09	442	1.96712e-07
Guaraciaba Do Norte	CE	6.10936e+08	120	1.9642e-07
Sigefredo Pacheco	PI	9.67048e+08	188	1.94406e-07
Catingueira	PB	4.84744e+08	94	1.93917e-07
Col?nia Do Gurgu?ia	PI	4.3032e+08	83	1.9288e-07
Bet?nia	PE	1.24366e+09	238	1.91371e-07
An?sio De Abreu	PI	3.37897e+08	63	1.86447e-07
Tiangu?	CE	9.08628e+08	169	1.85995e-07
Diamante	PB	2.68899e+08	50	1.85943e-07
Lagoa Grande	PE	1.84854e+09	339	1.83388e-07
S?o Raimundo Nonato	PI	2.4161e+09	441	1.82525e-07
Sobradinho	BA	1.23924e+09	226	1.8237e-07
Baian?polis	BA	3.34228e+09	609	1.82211e-07
Cristal?ndia Do Piau?	PI	1.20343e+09	219	1.8198e-07
Parnamirim	PE	2.59595e+09	471	1.81437e-07
Coronel Jos? Dias	PI	1.91511e+09	346	1.80669e-07
Ribeira Do Piau?	PI	1.00414e+09	178	1.77266e-07
Brasileira	PI	8.80773e+08	156	1.77117e-07
Ibotirama	BA	1.7209e+09	303	1.76071e-07
Curral Velho	PB	2.23115e+08	39	1.74798e-07
Santa Maria Da Boa Vista	PE	3.00223e+09	524	1.74537e-07
Isa?as Coelho	PI	7.75142e+08	135	1.74162e-07
S?o Jo?o Dos Patos	MA	1.50121e+09	260	1.73194e-07
Bertol?nia	PI	1.22553e+09	211	1.7217e-07
S?o Sebasti?o Do Umbuzeiro	PB	4.59438e+08	79	1.71949e-07
Riacho De Santana	RN	1.27967e+08	22	1.71919e-07
Floriano	PI	3.41021e+09	586	1.71837e-07
Can?polis	BA	4.37194e+08	75	1.71549e-07
Croat?	CE	6.97269e+08	119	1.70666e-07
Pastos Bons	MA	1.63587e+09	279	1.70552e-07
Floresta	PE	3.64445e+09	621	1.70396e-07
Campinas Do Piau?	PI	8.30935e+08	141	1.69688e-07
S?o Jo?o Das Miss?es	MG	6.7809e+08	115	1.69594e-07
Parambu	CE	2.30241e+09	388	1.68519e-07
Guaribas	PI	3.11766e+09	525	1.68395e-07
Lu?s Gomes	RN	1.6668e+08	28	1.67987e-07
Corea?	CE	7.76211e+08	130	1.6748e-07
Tacaratu	PE	1.26401e+09	211	1.66929e-07
Vera Mendes	PI	3.42243e+08	57	1.66548e-07
Uiba?	BA	5.50833e+08	91	1.65204e-07
Santa Quit?ria	CE	4.25983e+09	701	1.64561e-07
Ipiranga Do Piau?	PI	5.27737e+08	86	1.6296e-07
Itaueira	PI	2.5542e+09	413	1.61694e-07
Nova Russas	CE	7.4241e+08	120	1.61636e-07
Domingos Mour?o	PI	8.46822e+08	135	1.5942e-07
Ibiara	PB	2.44685e+08	39	1.59389e-07
Santana De Mangueira	PB	4.02103e+08	64	1.59163e-07
Batalha	PI	1.5896e+09	253	1.5916e-07
Muqu?m De S?o Francisco	BA	3.63817e+09	564	1.55023e-07
Tocant?nia	TO	2.60163e+09	401	1.54134e-07
Santa Cruz Do Piau?	PI	6.11535e+08	94	1.53712e-07
Hidrol?ndia	CE	9.66966e+08	145	1.49954e-07
Olho D'?gua	PB	5.95821e+08	89	1.49374e-07
Teju?uoca	CE	2.57597e+08	38	1.47517e-07
Lagoa Do Mato	MA	1.6879e+09	248	1.46929e-07
Simpl?cio Mendes	PI	1.34678e+09	196	1.45533e-07
Fernando Falc?o	MA	5.65313e+08	82	1.45052e-07
Crist?polis	BA	1.04399e+09	150	1.4368e-07
Riach?o Das Neves	BA	5.6703e+09	813	1.43379e-07
Sebasti?o Barros	PI	8.935e+08	128	1.43257e-07
Catunda	CE	7.91072e+08	113	1.42844e-07
Aiuaba	CE	2.43468e+09	344	1.41292e-07
Santa Teresinha	PB	7.12382e+07	10	1.40374e-07
Canind?	CE	2.32369e+09	326	1.40294e-07
Salgueiro	PE	1.68719e+09	236	1.39878e-07
Piquet Carneiro	CE	5.87901e+08	82	1.39479e-07
Madalena	CE	1.03476e+09	144	1.39162e-07
Montalv?nia	MG	1.50303e+09	209	1.39053e-07
Erer?	CE	3.32627e+08	46	1.38293e-07
Emas	PB	2.40514e+08	33	1.37206e-07
Verdejante	PE	4.75853e+08	65	1.36597e-07
Maca?bas	BA	2.99428e+09	409	1.36594e-07
Rodelas	BA	2.72341e+09	370	1.35859e-07
Barra Do Mendes	BA	1.54031e+09	209	1.35687e-07
Sussuapara	PI	2.09185e+08	28	1.33853e-07
Umari	CE	2.63833e+08	35	1.3266e-07
Ic?	CE	1.87258e+09	248	1.32437e-07
Piracuruca	PI	2.38032e+09	314	1.31915e-07
Paje? Do Piau?	PI	1.07925e+09	142	1.31573e-07
Curimat?	PI	2.33729e+09	304	1.30065e-07
Picos	PI	5.34105e+08	69	1.29188e-07
Pedro Ii	PI	1.51818e+09	196	1.29102e-07
Itatira	CE	7.84171e+08	101	1.28798e-07
S?o Luis Do Piau?	PI	2.19978e+08	28	1.27286e-07
Wall Ferraz	PI	2.6985e+08	34	1.25996e-07
Carir?	CE	7.56809e+08	94	1.24206e-07
Itaporanga	PB	4.6846e+08	58	1.2381e-07
Itagua?u Da Bahia	BA	4.45127e+09	551	1.23785e-07
Oeiras	PI	2.70248e+09	332	1.2285e-07
Itacarambi	MG	1.2248e+09	150	1.22469e-07
S?o Jos? Do Divino	PI	3.19012e+08	39	1.22252e-07
Groa?ras	CE	1.56041e+08	19	1.21763e-07
Francisco Santos	PI	4.90763e+08	59	1.20221e-07
Coronel Jo?o Pessoa	RN	1.17289e+08	14	1.19363e-07
Brotas De Maca?bas	BA	2.23966e+09	266	1.18768e-07
Cura??	BA	6.07873e+09	718	1.18117e-07
Jurema	PI	1.27142e+09	150	1.17979e-07
Buriti Bravo	MA	1.58243e+09	186	1.17541e-07
Concei??o	PB	5.79625e+08	68	1.17317e-07
Patos Do Piau?	PI	7.51217e+08	88	1.17143e-07
Avelino Lopes	PI	1.30469e+09	151	1.15736e-07
Cabrob?	PE	1.65766e+09	191	1.15223e-07
Paraibano	MA	5.3023e+08	61	1.15044e-07
Campo Formoso	BA	7.25924e+09	834	1.14888e-07
Campos Sales	CE	1.08224e+09	123	1.13653e-07
Passagem Franca	MA	1.35806e+09	154	1.13397e-07
Janu?ria	MG	6.66156e+09	755	1.13337e-07
Reden??o Do Gurgu?ia	PI	2.46849e+09	278	1.12619e-07
Morro Do Chap?u	BA	5.74086e+09	644	1.12178e-07
Santa Maria Da Vit?ria	BA	1.96663e+09	220	1.11866e-07
Monte Alegre Do Piau?	PI	2.41775e+09	269	1.11261e-07
Wanderley	BA	2.9607e+09	329	1.11122e-07
Santa Luz	PI	1.18686e+09	131	1.10375e-07
Inaj?	PE	1.1825e+09	130	1.09937e-07
Santa In?s	PB	3.24104e+08	35	1.0799e-07
Floresta Do Piau?	PI	1.94705e+08	21	1.07856e-07
Ibiracatu	MG	3.5321e+08	38	1.07585e-07
Corrente	PI	3.04799e+09	327	1.07284e-07
Queimada Nova	PI	1.35179e+09	145	1.07265e-07
S?o Benedito	CE	3.38443e+08	36	1.0637e-07
Santana Do Piau?	PI	1.41352e+08	15	1.06118e-07
Pio Ix	PI	1.94823e+09	204	1.0471e-07
Santana Dos Garrotes	PB	3.54046e+08	37	1.04506e-07
Carnaubeira Da Penha	PE	1.00474e+09	105	1.04505e-07
Luisl?ndia	MG	4.11658e+08	43	1.04456e-07
Po?o Dantas	PB	9.71932e+07	10	1.02888e-07
Souto Soares	BA	9.93249e+08	102	1.02693e-07
Jati	CE	3.61064e+08	37	1.02475e-07
Tremedal	BA	1.6787e+09	172	1.0246e-07
Formosa Do Rio Preto	BA	1.63065e+10	1649	1.01125e-07
Nazarezinho	PB	1.91533e+08	19	9.91995e-08
Lagoa	PB	1.41356e+08	14	9.90409e-08
S?o Domingos Do Azeit?o	MA	9.60817e+08	95	9.88742e-08
Barra D'alc?ntara	PI	2.63476e+08	26	9.86807e-08
Japonvar	MG	3.75166e+08	37	9.8623e-08
Brejo Santo	CE	6.63727e+08	64	9.64251e-08
Brejol?ndia	BA	2.74545e+09	264	9.61591e-08
Milagres	CE	6.06361e+08	58	9.56526e-08
Encanto	RN	1.25791e+08	12	9.53964e-08
S?o Desid?rio	BA	1.51585e+10	1433	9.45343e-08
Tamboril Do Piau?	PI	1.58741e+09	150	9.44935e-08
S?o Rom?o	MG	2.43471e+09	228	9.36456e-08
Elesb?o Veloso	PI	1.34766e+09	126	9.34955e-08
Amarante	PI	1.15514e+09	107	9.26294e-08
Doutor Severiano	RN	1.08346e+08	10	9.22969e-08
Manga	MG	1.95038e+09	180	9.22899e-08
J?lio Borges	PI	1.29669e+09	119	9.17724e-08
Momba?a	CE	2.11935e+09	194	9.15376e-08
S?o Jo?o Da Varjota	PI	3.95393e+08	36	9.10488e-08
Flores	PE	9.95613e+08	90	9.03966e-08
Santo Ant?nio Dos Milagres	PI	3.31874e+07	3	9.03958e-08
Francisco Macedo	PI	1.55068e+08	14	9.02829e-08
Paulo Afonso	BA	1.57958e+09	142	8.98973e-08
Seabra	BA	2.51666e+09	224	8.90068e-08
Jacobina Do Piau?	PI	1.3705e+09	121	8.82887e-08
Casa Nova	BA	9.6469e+09	851	8.82148e-08
Capit?o Gerv?sio Oliveira	PI	1.13396e+09	98	8.64226e-08
Paratinga	BA	2.61511e+09	225	8.60385e-08
Dirceu Arcoverde	PI	1.01706e+09	87	8.55408e-08
Angical Do Piau?	PI	2.23467e+08	19	8.50238e-08
S?o Jos? Da Lagoa Tapada	PB	3.41676e+08	29	8.48758e-08
Divisa Alegre	MG	1.17992e+08	10	8.47512e-08
Alto Long?	PI	1.73761e+09	147	8.45989e-08
S?o Jos? De Princesa	PB	1.58049e+08	13	8.22531e-08
Ipueiras	CE	1.47727e+09	121	8.19081e-08
Paes Landim	PI	4.01463e+08	32	7.97085e-08
Alc?ntaras	CE	1.38274e+08	11	7.95519e-08
S?o Jos? De Caiana	PB	1.7603e+08	14	7.95317e-08
Bom Jesus	PI	5.46858e+09	434	7.93625e-08
Bernardino Batista	PB	5.07929e+07	4	7.87512e-08
Crate?s	CE	2.9845e+09	234	7.84052e-08
Loreto	MA	3.5981e+09	282	7.83746e-08
Gameleiras	MG	1.73375e+09	134	7.72893e-08
Igapor?	BA	8.32533e+08	63	7.56727e-08
Paran?	TO	1.12601e+10	849	7.53993e-08
Contendas Do Sincor?	BA	1.04446e+09	78	7.46794e-08
Boa Viagem	CE	2.83702e+09	211	7.43737e-08
Mauriti	CE	1.04975e+09	78	7.43035e-08
Ribeiro Gon?alves	PI	3.97867e+09	294	7.38939e-08
Canto Do Buriti	PI	4.32521e+09	318	7.35224e-08
Quixad?	CE	1.06283e+09	78	7.33888e-08
Lontra	MG	2.59114e+08	19	7.33269e-08
Jatob?	MA	5.90609e+08	43	7.28062e-08
Santa Filomena	PI	5.28486e+09	383	7.24711e-08
S?o Raimundo Das Mangabeiras	MA	2.84936e+09	206	7.2297e-08
Serra Talhada	PE	2.97987e+09	214	7.18153e-08
Pombal	PB	7.12389e+08	51	7.15901e-08
V?rzea Branca	PI	4.50617e+08	32	7.10138e-08
Aroeiras Do Itaim	PI	2.57315e+08	18	6.9953e-08
Cocal Dos Alves	PI	3.57778e+08	25	6.98757e-08
S?o Jos? Do Belmonte	PE	1.47385e+09	102	6.92064e-08
Chor?	CE	7.53599e+08	52	6.90022e-08
Concei??o Do Tocantins	TO	2.50086e+09	171	6.83765e-08
Barreiras	BA	7.85911e+09	532	6.76921e-08
Campo Grande Do Piau?	PI	3.11408e+08	21	6.74357e-08
S?o Louren?o Do Piau?	PI	6.72479e+08	45	6.69166e-08
S?tio Do Mato	BA	1.75073e+09	117	6.68292e-08
Aurora	CE	8.85707e+08	59	6.66135e-08
Santa Cruz	PB	2.10445e+08	14	6.65257e-08
Arcoverde	PE	3.5031e+08	23	6.56561e-08
Princesa Isabel	PB	3.68236e+08	24	6.51756e-08
Cust?dia	PE	1.40418e+09	91	6.48067e-08
Serrita	PE	1.53701e+09	99	6.44109e-08
S?o Francisco	MG	3.30808e+09	213	6.43877e-08
Colinas	MA	1.98208e+09	126	6.35695e-08
Santana	BA	1.82003e+09	115	6.31857e-08
Senador Pompeu	CE	1.00216e+09	63	6.28644e-08
Passagem Franca Do Piau?	PI	8.5014e+08	53	6.23427e-08
Uau?	BA	3.03466e+09	187	6.16214e-08
S?o Jo?o Da Ponte	MG	1.85182e+09	114	6.1561e-08
Santo Ant?nio Do Retiro	MG	7.96131e+08	49	6.15476e-08
Rio Grande Do Piau?	PI	6.36198e+08	39	6.13017e-08
Uba?	MG	8.20616e+08	50	6.09298e-08
Petrol?ndia	PE	1.05612e+09	64	6.05991e-08
Natividade	TO	3.24056e+09	193	5.95576e-08
Sousa	PB	7.39264e+08	44	5.95187e-08
Esperantina	PI	9.10182e+08	54	5.93288e-08
Solon?pole	CE	1.53674e+09	89	5.79149e-08
Lagoa De S?o Francisco	PI	1.55588e+08	9	5.78449e-08
Jaic?s	PI	8.65383e+08	50	5.77779e-08
Jerumenha	PI	1.86792e+09	107	5.7283e-08
Iguaraci	PE	8.38473e+08	48	5.72469e-08
Abar?	BA	1.48507e+09	85	5.72364e-08
Quixeramobim	CE	3.27628e+09	186	5.67717e-08
S?o Jo?o Da Lagoa	MG	8.81251e+07	5	5.67375e-08
Quiterian?polis	CE	1.04078e+09	59	5.66883e-08
Bodoc?	PE	1.61833e+09	91	5.62308e-08
Bocaina	PI	2.69258e+08	15	5.57086e-08
Calumbi	PE	1.79509e+08	10	5.57074e-08
Espinosa	MG	1.8689e+09	104	5.56477e-08
S?o F?lix Do Piau?	PI	6.5743e+08	36	5.47587e-08
Dom Expedito Lopes	PI	2.19562e+08	12	5.46542e-08
Sert?nia	PE	2.42136e+09	132	5.45148e-08
Aparecida	PB	2.95637e+08	16	5.41204e-08
Vi?osa Do Cear?	CE	1.30964e+09	70	5.34498e-08
Terra Nova	PE	3.20316e+08	17	5.30726e-08
Caetit?	BA	2.44151e+09	128	5.24265e-08
Juven?lia	MG	1.06538e+09	55	5.16248e-08
Santa Cruz	PE	1.25589e+09	64	5.09598e-08
Olho D'?gua Do Piau?	PI	2.19318e+08	11	5.01556e-08
Saboeiro	CE	1.38344e+09	68	4.91527e-08
Hugo Napole?o	PI	2.245e+08	11	4.89978e-08
Tamboril	CE	1.96239e+09	96	4.89198e-08
S?o Jo?o Do Piau?	PI	1.52816e+09	74	4.84243e-08
Bom Jesus Da Lapa	BA	4.19997e+09	200	4.76194e-08
Coremas	PB	3.79291e+08	18	4.7457e-08
Imaculada	PB	3.17738e+08	15	4.72088e-08
Ibimirim	PE	1.9068e+09	90	4.71994e-08
Remanso	BA	4.68286e+09	221	4.71934e-08
Euclides Da Cunha	BA	2.02852e+09	95	4.68321e-08
Bras?lia De Minas	MG	1.39959e+09	65	4.64423e-08
Samba?ba	MA	2.47953e+09	115	4.63797e-08
Massap? Do Piau?	PI	5.21059e+08	24	4.606e-08
Jaguarari	BA	2.45616e+09	113	4.60068e-08
Alto Parna?ba	MA	1.11327e+10	510	4.58112e-08
Mirabela	MG	7.22902e+08	33	4.56493e-08
Jaborandi	BA	9.51742e+09	432	4.53904e-08
Banabui?	CE	8.18814e+08	37	4.51873e-08
Oliveira Dos Brejinhos	BA	3.51333e+09	158	4.49716e-08
S?o Jo?o Do Tigre	PB	2.91985e+08	13	4.45228e-08
Campo Maior	PI	1.67507e+09	74	4.41773e-08
Sim?es	PI	1.07126e+09	47	4.38735e-08
Venturosa	PE	3.20697e+08	14	4.36549e-08
Santa F? De Minas	MG	2.91745e+09	126	4.31884e-08
Pint?polis	MG	1.22865e+09	53	4.31367e-08
Ipubi	PE	8.60981e+08	37	4.29742e-08
Curral Novo Do Piau?	PI	7.52607e+08	32	4.25189e-08
S?o Francisco	PB	9.50235e+07	4	4.20949e-08
Juazeiro	BA	6.50017e+09	272	4.18451e-08
Arneiroz	CE	1.06618e+09	44	4.12687e-08
Prata	PB	4.8486e+07	2	4.1249e-08
Formoso	MG	3.68647e+09	150	4.06893e-08
Gr?o Mogol	MG	1.47522e+09	60	4.06718e-08
Monsenhor Tabosa	CE	8.8615e+08	36	4.06252e-08
Angical	BA	1.52717e+09	62	4.05979e-08
Juc?s	CE	9.3722e+08	38	4.05455e-08
S?o Jos? De Piranhas	PB	6.77038e+08	27	3.98796e-08
Pedro Laurentino	PI	8.70076e+08	34	3.90771e-08
Assar?	CE	1.11636e+09	43	3.85181e-08
Campo Azul	MG	5.05923e+08	19	3.75552e-08
M?e D'?gua	PB	1.33444e+08	5	3.74688e-08
Cafarnaum	BA	6.74599e+08	25	3.7059e-08
S?o F?lix Do Coribe	BA	9.49006e+08	35	3.68807e-08
Palmeirais	PI	1.49836e+09	55	3.67068e-08
Bel?m Do S?o Francisco	PE	1.83119e+09	67	3.65883e-08
Deputado Irapuan Pinheiro	CE	4.70226e+08	17	3.61528e-08
Mora?jo	CE	4.15249e+08	15	3.61229e-08
Canavieira	PI	2.16191e+09	78	3.60791e-08
Pesqueira	PE	7.02163e+08	25	3.56042e-08
Arraias	TO	5.78654e+09	205	3.54271e-08
Correntina	BA	1.19459e+10	423	3.54095e-08
Mirangaba	BA	1.698e+09	60	3.53357e-08
Tarrafas	CE	4.54588e+08	16	3.51967e-08
Regenera??o	PI	1.25113e+09	43	3.43691e-08
Reriutaba	CE	3.83247e+08	13	3.39207e-08
?gua Branca	PB	2.36109e+08	8	3.38826e-08
Ipu	CE	6.29812e+08	21	3.33433e-08
S?o Gon?alo Do Piau?	PI	1.50224e+08	5	3.32836e-08
Verdel?ndia	MG	1.56969e+09	52	3.31275e-08
Frecheirinha	CE	1.8122e+08	6	3.31089e-08
Pedra Branca	CE	1.30297e+09	43	3.30015e-08
Caldeir?o Grande Do Piau?	PI	4.93859e+08	16	3.23979e-08
Juru	PB	4.03268e+08	13	3.22366e-08
Bom Jesus Do Tocantins	TO	1.24987e+09	40	3.20032e-08
Francisco Ayres	PI	6.56381e+08	21	3.19936e-08
Varzel?ndia	MG	8.14664e+08	26	3.1915e-08
Araripe	CE	1.09963e+09	35	3.1829e-08
Acopiara	CE	2.26582e+09	71	3.13352e-08
Eliseu Martins	PI	1.09074e+09	34	3.11715e-08
Cedro	CE	7.26032e+08	22	3.03017e-08
Riacho De Santana	BA	2.58148e+09	78	3.02152e-08
Macurur?	BA	2.29449e+09	69	3.0072e-08
Carinhanha	BA	2.73657e+09	82	2.99645e-08
Francin?polis	PI	2.69139e+08	8	2.97244e-08
Santa Tereza Do Tocantins	TO	5.4012e+08	16	2.9623e-08
Tupanatinga	PE	9.50689e+08	28	2.94523e-08
S?o Val?rio	TO	2.52002e+09	73	2.89681e-08
Serra Do Ramalho	BA	2.59394e+09	75	2.89136e-08
Ourol?ndia	BA	1.48959e+09	43	2.88671e-08
S?o Salvador Do Tocantins	TO	1.42251e+09	41	2.88223e-08
Cora??o De Jesus	MG	1.96128e+09	56	2.85528e-08
Serra Dourada	BA	1.34691e+09	38	2.82128e-08
Jardim Do Mulato	PI	5.09878e+08	14	2.74575e-08
Lavras Da Mangabeira	CE	9.47646e+08	26	2.74364e-08
Zabel?	PB	1.09491e+08	3	2.73994e-08
Cari?s	CE	1.06142e+09	29	2.7322e-08
General Sampaio	CE	3.68112e+07	1	2.71656e-08
Feira Da Mata	BA	1.63408e+09	44	2.69265e-08
Cedro	PE	1.48777e+08	4	2.68858e-08
Caracol	PI	1.61086e+09	43	2.66938e-08
Beneditinos	PI	7.88394e+08	21	2.66364e-08
Pavussu	PI	1.09074e+09	29	2.65875e-08
Petrolina	PE	4.56216e+09	121	2.65225e-08
Cajazeiras	PB	5.65771e+08	15	2.65125e-08
Aba?ra	BA	5.29648e+08	14	2.64326e-08
Po??o	PE	3.80095e+07	1	2.63092e-08
Pedro Afonso	TO	2.00732e+09	52	2.59052e-08
Padre Marcos	PI	2.72419e+08	7	2.56957e-08
Sebasti?o Laranjeiras	BA	1.94825e+09	50	2.5664e-08
Pau D'arco Do Piau?	PI	4.29576e+08	11	2.56066e-08
Jos? Da Penha	RN	1.17523e+08	3	2.55268e-08
Santa Terezinha	PE	1.96082e+08	5	2.54995e-08
S?o Jos? Do Egito	PE	5.49825e+08	14	2.54626e-08
V?rzea Grande	PI	2.36513e+08	6	2.53686e-08
Cocos	BA	1.02276e+10	258	2.52259e-08
V?rzea Alegre	CE	8.36051e+08	21	2.51181e-08
S?o Pedro Do Piau?	PI	5.18212e+08	13	2.50863e-08
Pirip?	BA	4.39683e+08	11	2.5018e-08
Ponto Chique	MG	6.02649e+08	15	2.48901e-08
Massap?	CE	4.82995e+08	12	2.4845e-08
Bel?m Do Piau?	PI	2.42867e+08	6	2.47049e-08
Cansan??o	BA	1.33736e+09	33	2.46756e-08
Pindorama Do Tocantins	TO	1.55909e+09	38	2.43732e-08
Serra Grande	PB	8.38011e+07	2	2.3866e-08
Boa Hora	PI	3.37852e+08	8	2.3679e-08
Pedra	PE	8.03569e+08	19	2.36445e-08
Bonito	BA	7.26711e+08	17	2.33931e-08
Paulistana	PI	1.97069e+09	45	2.28346e-08
Lagoa Real	BA	8.77143e+08	20	2.28013e-08
Patis	MG	4.44236e+08	10	2.25105e-08
S?o Gon?alo Do Gurgu?ia	PI	1.38505e+09	31	2.23818e-08
C?ndido Sales	BA	1.61847e+09	36	2.22433e-08
Rio Dos Bois	TO	4.09854e+08	9	2.19591e-08
Biritinga	BA	5.49922e+08	12	2.18213e-08
Tau?	CE	4.01873e+09	87	2.16486e-08
Bom Jesus	PB	4.75676e+07	1	2.10227e-08
Conde?ba	BA	1.28609e+09	27	2.09939e-08
Parnarama	MA	3.44194e+09	72	2.09184e-08
Prata Do Piau?	PI	1.96276e+08	4	2.03794e-08
Montezuma	MG	1.13094e+09	23	2.03371e-08
Coribe	BA	2.47837e+09	50	2.01746e-08
?guas Vermelhas	MG	1.25914e+09	25	1.98548e-08
Tasso Fragoso	MA	4.38201e+09	87	1.98539e-08
Fruta De Leite	MG	7.57277e+08	15	1.98078e-08
Urucuia	MG	2.07612e+09	41	1.97483e-08
?gua Nova	RN	5.06424e+07	1	1.97463e-08
Boquira	BA	1.48251e+09	29	1.95615e-08
Chapada Da Natividade	TO	1.64655e+09	32	1.94345e-08
Lastro	PB	1.02972e+08	2	1.94228e-08
Cara?bas Do Piau?	PI	4.66026e+08	9	1.93122e-08
Ibitiara	BA	1.84783e+09	35	1.89412e-08
Alagoinha Do Piau?	PI	5.32031e+08	10	1.87959e-08
Ibiassuc?	BA	4.26688e+08	8	1.87491e-08
Coivaras	PI	4.85945e+08	9	1.85206e-08
Ipaumirim	CE	2.74174e+08	5	1.82366e-08
Caridade Do Piau?	PI	5.00977e+08	9	1.79649e-08
Monte Horebe	PB	1.16089e+08	2	1.72281e-08
Riach?o	MA	2.5054e+09	43	1.71629e-08
Chapada Ga?cha	MG	3.25565e+09	55	1.68937e-08
Gl?ria	BA	1.25582e+09	21	1.67221e-08
Tanque Novo	BA	7.22726e+08	12	1.66038e-08
Pires Ferreira	CE	2.43015e+08	4	1.64599e-08
S?o Jos? Do Piau?	PI	3.65082e+08	6	1.64347e-08
Juazeiro Do Norte	CE	2.48888e+08	4	1.60715e-08
Farias Brito	CE	5.03457e+08	8	1.58901e-08
Mucambo	CE	1.9029e+08	3	1.57654e-08
Igaracy	PB	1.92289e+08	3	1.56015e-08
Andorinha	BA	1.24749e+09	19	1.52306e-08
Riacho Dos Machados	MG	1.31565e+09	20	1.52016e-08
Pedras De Maria Da Cruz	MG	1.52529e+09	23	1.50791e-08
Ipueiras	TO	8.15337e+08	12	1.47178e-08
Palmas De Monte Alto	BA	2.52528e+09	37	1.46519e-08
Urandi	BA	9.69489e+08	14	1.44406e-08
Fortuna	MA	6.95202e+08	10	1.43843e-08
Fronteiras	PI	7.7604e+08	11	1.41745e-08
Pianc?	PB	5.65285e+08	8	1.41522e-08
Ja?ba	MG	2.62701e+09	37	1.40844e-08
Acau?	PI	1.27902e+09	18	1.40733e-08
Barreiras Do Piau?	PI	2.02757e+09	28	1.38096e-08
Balsas	MA	1.31427e+10	181	1.37719e-08
Marac?s	BA	2.25278e+09	31	1.37608e-08
Triunfo	PB	2.19688e+08	3	1.36558e-08
Ouricuri	PE	2.42321e+09	33	1.36183e-08
Ninheira	MG	1.10746e+09	15	1.35445e-08
Santar?m	PB	7.39393e+07	1	1.35246e-08
Governador Luiz Rocha	MA	3.72523e+08	5	1.3422e-08
Rio Sono	TO	6.35418e+09	83	1.30623e-08
Jaguaribe	CE	1.87637e+09	24	1.27907e-08
Nova Roma	GO	2.13567e+09	27	1.26424e-08
Tavares	PB	2.37449e+08	3	1.26343e-08
Marcelino Vieira	RN	3.18456e+08	4	1.25606e-08
Mulungu Do Morro	BA	5.66058e+08	7	1.23662e-08
Centen?rio	TO	1.95486e+09	24	1.22771e-08
Ponte Alta Do Bom Jesus	TO	1.80536e+09	22	1.21859e-08
Arinos	MG	5.27955e+09	64	1.21222e-08
Mata Grande	AL	9.07574e+08	11	1.21202e-08
Santa Maria Do Tocantins	TO	9.95302e+08	12	1.20566e-08
Monteiro	PB	8.34489e+08	10	1.19834e-08
Carna?ba	PE	4.27093e+08	5	1.1707e-08
S?o Juli?o	PI	2.56893e+08	3	1.1678e-08
Iguatu	CE	1.0295e+09	12	1.16562e-08
Antonina Do Norte	CE	2.60073e+08	3	1.15352e-08
Taguatinga	TO	2.43687e+09	28	1.14902e-08
Afr?nio	PE	1.49079e+09	17	1.14034e-08
Jacaraci	BA	1.23589e+09	14	1.13279e-08
Cariria?u	CE	6.23667e+08	7	1.12239e-08
Tuparetama	PE	1.7846e+08	2	1.1207e-08
Monte Santo	BA	3.18692e+09	35	1.09824e-08
Almas	TO	4.01275e+09	44	1.0965e-08
Timon	MA	1.74173e+09	19	1.09087e-08
Novo Acordo	TO	2.67478e+09	29	1.0842e-08
Piripiri	PI	1.40909e+09	15	1.06452e-08
Gilbu?s	PI	3.49611e+09	37	1.05832e-08
Or?s	CE	5.76463e+08	6	1.04083e-08
S?o Miguel Da Baixa Grande	PI	3.84336e+08	4	1.04076e-08
Catarina	CE	4.86519e+08	5	1.02771e-08
Rio Pardo De Minas	MG	3.11757e+09	32	1.02644e-08
Vargem Grande Do Rio Pardo	MG	4.91095e+08	5	1.01813e-08
Moreil?ndia	PE	4.05088e+08	4	9.87441e-09
Ja? Do Tocantins	TO	3.05955e+08	3	9.80536e-09
Rio Do Pires	BA	8.19513e+08	8	9.7619e-09
Jacobina	BA	2.35892e+09	23	9.75023e-09
Exu	PE	1.3376e+09	13	9.71891e-09
Combinado	TO	2.09736e+08	2	9.5358e-09
Silvan?polis	TO	1.25982e+09	12	9.52517e-09
Santa Helena	PB	2.10264e+08	2	9.51185e-09
Crato	CE	1.17636e+09	11	9.35084e-09
Piat?	BA	1.71374e+09	16	9.33628e-09
Independ?ncia	CE	3.22044e+09	30	9.31549e-09
Vila Nova Do Piau?	PI	2.1866e+08	2	9.14663e-09
Monte Do Carmo	TO	3.61519e+09	33	9.12814e-09
Porto Da Folha	SE	8.76945e+08	8	9.12258e-09
?guas Belas	PE	8.85738e+08	8	9.03201e-09
Quixel?	CE	5.59339e+08	5	8.93912e-09
Po?o Redondo	SE	1.23255e+09	11	8.92456e-09
Pedra Branca	PB	1.12597e+08	1	8.88119e-09
Paranatama	PE	2.30981e+08	2	8.6587e-09
Palmas	TO	2.21863e+09	19	8.56383e-09
Mana?ra	PB	3.5275e+08	3	8.5046e-09
Buritizeiro	MG	9.5356e+08	8	8.38962e-09
Mina?u	GO	1.80428e+09	15	8.31355e-09
Miguel Calmon	BA	1.56855e+09	13	8.28792e-09
Ingazeira	PE	2.43305e+08	2	8.22013e-09
Itapicuru	BA	1.58459e+09	13	8.20402e-09
Berizal	MG	4.8921e+08	4	8.17644e-09
S?o Domingos	GO	3.29476e+09	26	7.89131e-09
Teresina De Goi?s	GO	7.74837e+08	6	7.74357e-09
Monte Alegre De Goi?s	GO	3.12005e+09	24	7.69218e-09
Caxias	MA	4.44224e+09	34	7.65379e-09
Brumado	BA	2.22653e+09	17	7.63519e-09
Presidente J?nio Quadros	BA	1.1842e+09	9	7.60004e-09
Bu?que	PE	1.33023e+09	10	7.51747e-09
Livramento De Nossa Senhora	BA	2.13522e+09	16	7.49338e-09
Malhada	BA	2.00883e+09	15	7.46704e-09
Monsenhor Hip?lito	PI	4.02858e+08	3	7.44679e-09
Itua?u	BA	1.21638e+09	9	7.39903e-09
Maetinga	BA	6.81785e+08	5	7.33369e-09
Altos	PI	9.57897e+08	7	7.30767e-09
S?o Jo?o Do Para?so	MG	1.9248e+09	14	7.27346e-09
Nova Colinas	MA	1.43027e+08	1	6.99168e-09
Santa Filomena	PE	1.00517e+09	7	6.96399e-09
Marcol?ndia	PI	1.43652e+08	1	6.96127e-09
Bonfim Do Piau?	PI	2.89869e+08	2	6.89966e-09
Uira?na	PB	2.94619e+08	2	6.78844e-09
Peixe	TO	4.18301e+09	28	6.69374e-09
Iramaia	BA	1.94757e+09	13	6.675e-09
Central	BA	6.02435e+08	4	6.63972e-09
Mucug?	BA	2.45418e+09	16	6.5195e-09
Jana?ba	MG	2.18177e+09	14	6.4168e-09
Gurupi	TO	4.71054e+08	3	6.36869e-09
Baixa Grande	BA	9.46457e+08	6	6.33944e-09
Iati	PE	6.35274e+08	4	6.29649e-09
Salitre	CE	8.04999e+08	5	6.21119e-09
Ibia?	MG	4.91571e+08	3	6.10288e-09
Encruzilhada	BA	1.97626e+09	12	6.07208e-09
?gua Fria	BA	6.62015e+08	4	6.04216e-09
Granja	CE	1.00219e+09	6	5.9869e-09
Cacul?	BA	6.68337e+08	4	5.985e-09
Paramirim	BA	1.17074e+09	7	5.9791e-09
P?o De A??car	AL	6.83217e+08	4	5.85465e-09
S?o Miguel	RN	1.71302e+08	1	5.83764e-09
Granito	PE	5.21843e+08	3	5.74886e-09
Traipu	AL	6.97683e+08	4	5.73326e-09
Itacaj?	TO	1.74437e+09	10	5.73272e-09
Mateiros	TO	9.68164e+09	53	5.47428e-09
Cavalcante	GO	6.9537e+09	38	5.46472e-09
Jardim	CE	5.5212e+08	3	5.4336e-09
Serran?polis De Minas	MG	5.52151e+08	3	5.4333e-09
Aracatu	BA	1.48926e+09	8	5.37179e-09
Bet?nia Do Piau?	PI	5.64311e+08	3	5.31622e-09
Afogados Da Ingazeira	PE	3.77999e+08	2	5.29102e-09
Triunfo	PE	1.91465e+08	1	5.22288e-09
Barra Da Estiva	BA	1.34648e+09	7	5.19876e-09
Ponte Alta Do Tocantins	TO	6.49146e+09	33	5.08361e-09
Tanque Do Piau?	PI	3.98058e+08	2	5.0244e-09
S?o Gabriel	BA	1.19954e+09	6	5.00191e-09
Novo Horizonte	BA	6.08722e+08	3	4.92836e-09
Alexandria	RN	2.05088e+08	1	4.87595e-09
Lagoa Do Piau?	PI	4.26535e+08	2	4.68895e-09
Botupor?	BA	6.45498e+08	3	4.64758e-09
Alagoinha	PE	2.1781e+08	1	4.59117e-09
Mat?es	MA	1.97853e+09	9	4.54884e-09
Tenente Ananias	RN	2.2335e+08	1	4.47728e-09
Lagoa Do Tocantins	TO	9.10673e+08	4	4.39236e-09
Bonito De Santa F?	PB	2.28657e+08	1	4.37336e-09
Trindade	PE	2.29585e+08	1	4.35569e-09
Aparecida Do Rio Negro	TO	1.16014e+09	5	4.30983e-09
Boninal	BA	9.3416e+08	4	4.28192e-09
Mato Verde	MG	4.72003e+08	2	4.23726e-09
Araripina	PE	1.89314e+09	8	4.22577e-09
Campos Belos	GO	7.24117e+08	3	4.14298e-09
Itaet?	BA	1.2089e+09	5	4.13599e-09
Montes Claros	MG	1.70236e+09	7	4.11193e-09
Una?	MG	5.35426e+09	22	4.10888e-09
Anag?	BA	1.94774e+09	8	4.10732e-09
Ia?u	BA	2.45198e+09	10	4.07834e-09
Mundo Novo	BA	1.49418e+09	6	4.01557e-09
Salo?	PE	2.52028e+08	1	3.96782e-09
S?tiro Dias	BA	1.00998e+09	4	3.96047e-09
Brasil?ndia De Minas	MG	1.27405e+09	5	3.9245e-09
Jos? De Freitas	PI	1.53738e+09	6	3.90274e-09
Dormentes	PE	1.53777e+09	6	3.90175e-09
Lu?s Eduardo Magalh?es	BA	3.94163e+09	15	3.80553e-09
Rio Do Ant?nio	BA	8.145e+08	3	3.68324e-09
Alegrete Do Piau?	PI	2.83016e+08	1	3.53337e-09
Monsenhor Gil	PI	5.69177e+08	2	3.51384e-09
Mamonas	MG	2.91585e+08	1	3.42953e-09
Uruoca	CE	2.96439e+08	1	3.37338e-09
Miracema Do Tocantins	TO	2.42689e+09	8	3.2964e-09
Cabeceiras Do Piau?	PI	6.08201e+08	2	3.28839e-09
Pinda?	BA	6.14284e+08	2	3.25583e-09
Novo Oriente	CE	9.49955e+08	3	3.15805e-09
Batalha	AL	3.21303e+08	1	3.11233e-09
Miss?o Velha	CE	6.45292e+08	2	3.09937e-09
Piritiba	BA	9.76808e+08	3	3.07123e-09
Goiatins	TO	1.34109e+09	4	2.98266e-09
Quijingue	BA	1.3425e+09	4	2.97951e-09
?rico Cardoso	BA	7.01527e+08	2	2.85092e-09
Santa Rosa Do Tocantins	TO	1.79622e+09	5	2.78362e-09
Iui?	BA	1.48597e+09	4	2.69185e-09
Niquel?ndia	GO	2.98094e+09	8	2.68371e-09
Tabira	PE	3.8768e+08	1	2.57945e-09
Uni?o	PI	1.174e+09	3	2.55537e-09
Jaguaretama	CE	1.62451e+09	4	2.46228e-09
Lic?nio De Almeida	BA	8.43263e+08	2	2.37174e-09
Colinas Do Sul	GO	1.69102e+09	4	2.36544e-09
Santana Do Cariri	CE	8.54605e+08	2	2.34026e-09
Jaguaribara	CE	4.28643e+08	1	2.33295e-09
Alto Para?so De Goi?s	GO	2.59346e+09	6	2.31351e-09
S?o Domingos Do Maranh?o	MA	8.75374e+08	2	2.28474e-09
Canind? De S?o Francisco	SE	9.01979e+08	2	2.21735e-09
Nova Soure	BA	9.50648e+08	2	2.10383e-09
Milh?	CE	5.02561e+08	1	1.98981e-09
Sa?de	BA	5.04235e+08	1	1.9832e-09
Iraquara	BA	1.02959e+09	2	1.94253e-09
Malhada De Pedras	BA	5.29311e+08	1	1.88925e-09
Taipas Do Tocantins	TO	1.11582e+09	2	1.7924e-09
Curral De Dentro	MG	5.67662e+08	1	1.76161e-09
Inhambupe	BA	1.22194e+09	2	1.63675e-09
Guarani De Goi?s	GO	1.22898e+09	2	1.62736e-09
Icara? De Minas	MG	6.26041e+08	1	1.59734e-09
Ribeira Do Amparo	BA	6.43008e+08	1	1.55519e-09
Macajuba	BA	6.50617e+08	1	1.537e-09
Novo Jardim	TO	1.31011e+09	2	1.52659e-09
Palmeiras	BA	6.57628e+08	1	1.52062e-09
Bras?lia	DF	2.63847e+09	4	1.51603e-09
Dom Bas?lio	BA	6.76715e+08	1	1.47773e-09
Arraial	PI	6.82657e+08	1	1.46486e-09
Teresina	PI	1.39166e+09	2	1.43713e-09
Tucano	BA	2.79858e+09	4	1.4293e-09
Lizarda	TO	5.72339e+09	8	1.39777e-09
Porto Nacional	TO	4.45133e+09	6	1.34791e-09
Manoel Vitorino	BA	2.23297e+09	3	1.3435e-09
Dian?polis	TO	3.21768e+09	4	1.24313e-09
Senhor Do Bonfim	BA	8.2715e+08	1	1.20897e-09
S?o Jo?o D'alian?a	GO	3.32809e+09	4	1.20189e-09
Pai Pedro	MG	8.38786e+08	1	1.1922e-09
Barras	PI	1.72021e+09	2	1.16265e-09
Boa Nova	BA	8.686e+08	1	1.15128e-09
Porteirinha	MG	1.74992e+09	2	1.14291e-09
Mamba?	GO	8.80281e+08	1	1.136e-09
Planalto	BA	8.84001e+08	1	1.13122e-09
Guajeru	BA	9.35934e+08	1	1.06845e-09
Ibiquera	BA	9.45308e+08	1	1.05786e-09
Jussara	BA	9.48708e+08	1	1.05407e-09
Mairi	BA	9.53247e+08	1	1.04905e-09
Ibipitanga	BA	9.54308e+08	1	1.04788e-09
Monte Azul	MG	9.94022e+08	1	1.00601e-09
Indaiabira	MG	1.00412e+09	1	9.95897e-10
Concei??o Do Coit?	BA	1.01604e+09	1	9.84218e-10
Ipir?	BA	3.06066e+09	3	9.8018e-10
Tobias Barreto	SE	1.02184e+09	1	9.78625e-10
Rio De Contas	BA	1.06368e+09	1	9.40133e-10
Vit?ria Da Conquista	BA	3.35647e+09	3	8.93795e-10
Planaltina	GO	2.47515e+09	2	8.08032e-10
Boa Vista Do Tupim	BA	2.81109e+09	2	7.11467e-10
Santaluz	BA	1.56325e+09	1	6.39694e-10
Palmeir?polis	TO	1.58707e+09	1	6.30094e-10
Jequi?	BA	3.2264e+09	2	6.19886e-10
Campos Lindos	TO	3.2399e+09	2	6.17303e-10
Brejinho De Nazar?	TO	1.72443e+09	1	5.79902e-10
Flores De Goi?s	GO	3.7104e+09	2	5.39025e-10
Andara?	BA	1.8618e+09	1	5.37115e-10
Posse	GO	2.02406e+09	1	4.94056e-10
Francisco S?	MG	2.15192e+09	1	4.64701e-10
Recursol?ndia	TO	2.21612e+09	1	4.51238e-10
Formosa	GO	5.81252e+09	1	1.72042e-10
?gua Branca	AL	4.54736e+08	0	0
Arapiraca	AL	2.50701e+08	0	0
Belo Monte	AL	3.33867e+08	0	0
Cacimbinhas	AL	2.72923e+08	0	0
Campo Grande	AL	1.58449e+08	0	0
Canapi	AL	5.74809e+08	0	0
Carneiros	AL	1.13068e+08	0	0
Coit? Do N?ia	AL	7.47212e+06	0	0
Cra?bas	AL	2.71613e+08	0	0
Delmiro Gouveia	AL	6.08106e+08	0	0
Dois Riachos	AL	1.40314e+08	0	0
Estrela De Alagoas	AL	2.59881e+08	0	0
Feira Grande	AL	9.02044e+07	0	0
Girau Do Ponciano	AL	5.00666e+08	0	0
Igaci	AL	2.77897e+08	0	0
Igreja Nova	AL	4.645e+07	0	0
Inhapi	AL	3.75567e+08	0	0
Jacar? Dos Homens	AL	1.42361e+08	0	0
Jaramataia	AL	1.03835e+08	0	0
Lagoa Da Canoa	AL	8.84372e+07	0	0
Major Isidoro	AL	4.54061e+08	0	0
Maravilha	AL	3.02552e+08	0	0
Minador Do Negr?o	AL	1.67477e+08	0	0
Monteir?polis	AL	8.60566e+07	0	0
Olho D'?gua Das Flores	AL	1.8307e+08	0	0
Olho D'?gua Do Casado	AL	3.22669e+08	0	0
Olho D'?gua Grande	AL	1.18636e+08	0	0
Oliven?a	AL	1.73172e+08	0	0
Ouro Branco	AL	2.04529e+08	0	0
Palestina	AL	4.89948e+07	0	0
Palmeira Dos ?ndios	AL	3.29495e+08	0	0
Pariconha	AL	2.57478e+08	0	0
Piranhas	AL	4.08131e+08	0	0
Po?o Das Trincheiras	AL	2.91569e+08	0	0
Porto Real Do Col?gio	AL	1.77926e+08	0	0
Quebrangulo	AL	5.48794e+07	0	0
Santana Do Ipanema	AL	4.37749e+08	0	0
S?o Br?s	AL	1.39851e+08	0	0
S?o Jos? Da Tapera	AL	4.96086e+08	0	0
Senador Rui Palmeira	AL	3.42324e+08	0	0
Acajutiba	BA	1.80147e+08	0	0
Adustina	BA	6.32066e+08	0	0
Aiquara	BA	1.59801e+08	0	0
Alagoinhas	BA	7.52519e+08	0	0
Almadina	BA	9.91295e+07	0	0
Amargosa	BA	4.63484e+08	0	0
Am?lia Rodrigues	BA	1.73504e+08	0	0
Am?rica Dourada	BA	8.37905e+08	0	0
Anguera	BA	1.76999e+08	0	0
Antas	BA	3.21894e+08	0	0
Ant?nio Cardoso	BA	2.94378e+08	0	0
Ant?nio Gon?alves	BA	3.13993e+08	0	0
Apor?	BA	5.61914e+08	0	0
Apuarema	BA	1.54891e+08	0	0
Ara?as	BA	4.87243e+08	0	0
Araci	BA	1.55778e+09	0	0
Aramari	BA	3.29863e+08	0	0
Aratu?pe	BA	1.81343e+08	0	0
Aurelino Leal	BA	2.55387e+08	0	0
Banza?	BA	2.27172e+08	0	0
Barra Do Cho?a	BA	7.83852e+08	0	0
Barra Do Rocha	BA	2.07745e+08	0	0
Barro Alto	BA	4.16746e+08	0	0
Barrocas	BA	2.01016e+08	0	0
Belo Campo	BA	6.28344e+08	0	0
Bom Jesus Da Serra	BA	4.21336e+08	0	0
Brej?es	BA	4.80877e+08	0	0
Caatiba	BA	5.15807e+08	0	0
Cabaceiras Do Paragua?u	BA	2.25949e+08	0	0
Cachoeira	BA	3.95273e+08	0	0
Ca?m	BA	5.47831e+08	0	0
Caetanos	BA	7.74838e+08	0	0
Cairu	BA	4.51189e+08	0	0
Caldeir?o Grande	BA	4.55073e+08	0	0
Cama?ari	BA	3.95926e+08	0	0
Camamu	BA	4.99781e+08	0	0
Canarana	BA	5.76245e+08	0	0
Candeal	BA	4.45074e+08	0	0
Candeias	BA	2.58175e+08	0	0
Candiba	BA	4.178e+08	0	0
Capela Do Alto Alegre	BA	6.49249e+08	0	0
Capim Grosso	BA	3.34477e+08	0	0
Cara?bas	BA	8.05455e+08	0	0
Cardeal Da Silva	BA	2.56753e+08	0	0
Castro Alves	BA	7.11804e+08	0	0
Catu	BA	4.16339e+08	0	0
Caturama	BA	6.64666e+08	0	0
C?cero Dantas	BA	8.8535e+08	0	0
Cip?	BA	1.28551e+08	0	0
Coaraci	BA	1.07738e+08	0	0
Concei??o Da Feira	BA	1.6287e+08	0	0
Concei??o Do Almeida	BA	2.89698e+08	0	0
Concei??o Do Jacu?pe	BA	1.18075e+08	0	0
Conde	BA	7.54611e+08	0	0
Cora??o De Maria	BA	3.48033e+08	0	0
Cordeiros	BA	5.35675e+08	0	0
Coronel Jo?o S?	BA	8.83366e+08	0	0
Cravol?ndia	BA	1.62034e+08	0	0
Cris?polis	BA	6.07651e+08	0	0
Cruz Das Almas	BA	1.46119e+08	0	0
D?rio Meira	BA	4.4534e+08	0	0
Dias D'?vila	BA	1.79954e+08	0	0
Dom Macedo Costa	BA	8.48049e+07	0	0
El?sio Medrado	BA	1.93166e+08	0	0
Entre Rios	BA	1.0115e+09	0	0
Esplanada	BA	1.12017e+09	0	0
F?tima	BA	3.59254e+08	0	0
Feira De Santana	BA	1.3377e+09	0	0
Filad?lfia	BA	5.70055e+08	0	0
Firmino Alves	BA	1.41447e+08	0	0
Floresta Azul	BA	4.99166e+07	0	0
Gandu	BA	2.43084e+08	0	0
Gavi?o	BA	3.70289e+08	0	0
Gongogi	BA	1.97404e+08	0	0
Governador Mangabeira	BA	1.06255e+08	0	0
Guanambi	BA	1.29746e+09	0	0
Heli?polis	BA	3.38786e+08	0	0
Ibicoara	BA	8.498e+08	0	0
Ibicu?	BA	1.17658e+09	0	0
Ibirapitanga	BA	4.47355e+08	0	0
Ibirataia	BA	2.94422e+08	0	0
Ibitit?	BA	6.22651e+08	0	0
Ichu	BA	1.27681e+08	0	0
Igrapi?na	BA	4.53983e+08	0	0
Igua?	BA	8.27953e+08	0	0
Ilh?us	BA	1.87944e+07	0	0
Ipecaet?	BA	3.70563e+08	0	0
Ipia?	BA	2.67244e+08	0	0
Irajuba	BA	4.13636e+08	0	0
Irar?	BA	2.78348e+08	0	0
Irec?	BA	3.19031e+08	0	0
Itaberaba	BA	2.34367e+09	0	0
Itagi	BA	2.59403e+08	0	0
Itagib?	BA	7.8786e+08	0	0
Itaju Do Col?nia	BA	5.36299e+06	0	0
Itamari	BA	1.11138e+08	0	0
Itamb?	BA	1.40734e+09	0	0
Itanagra	BA	4.50544e+08	0	0
Itaparica	BA	1.18303e+08	0	0
Itapetinga	BA	6.98884e+08	0	0
Itapitanga	BA	3.75225e+08	0	0
Itaquara	BA	3.23319e+08	0	0
Itatim	BA	5.83398e+08	0	0
Itiru?u	BA	3.1338e+08	0	0
Iti?ba	BA	1.72312e+09	0	0
Itoror?	BA	2.39407e+08	0	0
Ituber?	BA	4.02235e+08	0	0
Jaguaquara	BA	9.27957e+08	0	0
Jaguaripe	BA	8.98926e+08	0	0
Janda?ra	BA	6.17496e+08	0	0
Jiquiri??	BA	2.39184e+08	0	0
Jita?na	BA	2.1884e+08	0	0
Jo?o Dourado	BA	9.13782e+08	0	0
Jussiape	BA	5.84599e+08	0	0
Lafaiete Coutinho	BA	4.0531e+08	0	0
Laje	BA	4.57766e+08	0	0
Lajedinho	BA	7.75841e+08	0	0
Lajedo Do Tabocal	BA	4.33e+08	0	0
Lamar?o	BA	2.08538e+08	0	0
Lap?o	BA	6.05102e+08	0	0
Lauro De Freitas	BA	3.99025e+07	0	0
Len??is	BA	1.2774e+09	0	0
Macarani	BA	6.39724e+08	0	0
Madre De Deus	BA	3.22472e+07	0	0
Maragogipe	BA	4.39909e+08	0	0
Mara?	BA	1.16998e+08	0	0
Marcion?lio Souza	BA	1.27706e+09	0	0
Mata De S?o Jo?o	BA	4.17905e+08	0	0
Matina	BA	7.75382e+08	0	0
Milagres	BA	2.8434e+08	0	0
Mirante	BA	1.08411e+09	0	0
Mortugaba	BA	6.1194e+08	0	0
Muniz Ferreira	BA	1.10137e+08	0	0
Muritiba	BA	8.91678e+07	0	0
Mutu?pe	BA	2.8379e+08	0	0
Nazar?	BA	2.53777e+08	0	0
Nilo Pe?anha	BA	3.95275e+08	0	0
Nordestina	BA	4.68717e+08	0	0
Nova Cana?	BA	8.53557e+08	0	0
Nova F?tima	BA	3.4968e+08	0	0
Nova Ibi?	BA	1.78888e+08	0	0
Nova Itarana	BA	4.69806e+08	0	0
Nova Reden??o	BA	4.31227e+08	0	0
Novo Triunfo	BA	2.51413e+08	0	0
Olindina	BA	5.4231e+08	0	0
Ouri?angas	BA	1.55225e+08	0	0
Paripiranga	BA	4.35471e+08	0	0
P? De Serra	BA	6.15698e+08	0	0
Pedr?o	BA	1.5917e+08	0	0
Pedro Alexandre	BA	8.96621e+08	0	0
Pindoba?u	BA	4.9636e+08	0	0
Pintadas	BA	5.45565e+08	0	0
Pira? Do Norte	BA	1.87164e+08	0	0
Planaltino	BA	9.26873e+08	0	0
Po??es	BA	8.2661e+08	0	0
Pojuca	BA	2.90045e+08	0	0
Ponto Novo	BA	4.97123e+08	0	0
Presidente Dutra	BA	1.6356e+08	0	0
Presidente Tancredo Neves	BA	4.17168e+08	0	0
Queimadas	BA	2.02749e+09	0	0
Quixabeira	BA	3.87639e+08	0	0
Rafael Jambeiro	BA	1.20695e+09	0	0
Retirol?ndia	BA	1.81481e+08	0	0
Riach?o Do Jacu?pe	BA	1.19074e+09	0	0
Ribeira Do Pombal	BA	7.621e+08	0	0
Ribeir?o Do Largo	BA	1.25991e+09	0	0
Rio Real	BA	7.16704e+08	0	0
Ruy Barbosa	BA	2.17143e+09	0	0
Salinas Da Margarida	BA	1.50169e+08	0	0
Salvador	BA	6.85472e+08	0	0
Santa B?rbara	BA	3.45582e+08	0	0
Santa Br?gida	BA	8.82458e+08	0	0
Santa Cruz Da Vit?ria	BA	1.52464e+08	0	0
Santa In?s	BA	3.15629e+08	0	0
Santa Teresinha	BA	7.07524e+08	0	0
Santan?polis	BA	2.30882e+08	0	0
Santo Amaro	BA	4.92344e+08	0	0
Santo Ant?nio De Jesus	BA	2.61159e+08	0	0
Santo Est?v?o	BA	3.63023e+08	0	0
S?o Domingos	BA	3.26717e+08	0	0
S?o Felipe	BA	2.06371e+08	0	0
S?o F?lix	BA	9.91421e+07	0	0
S?o Francisco Do Conde	BA	2.62996e+08	0	0
S?o Gon?alo Dos Campos	BA	3.00778e+08	0	0
S?o Jos? Do Jacu?pe	BA	4.02179e+08	0	0
S?o Miguel Das Matas	BA	2.14702e+08	0	0
S?o Sebasti?o Do Pass?	BA	5.37977e+08	0	0
Sapea?u	BA	1.17131e+08	0	0
Saubara	BA	1.63261e+08	0	0
Serra Preta	BA	5.36576e+08	0	0
Serrinha	BA	6.24213e+08	0	0
Serrol?ndia	BA	2.95834e+08	0	0
Sim?es Filho	BA	2.01237e+08	0	0
S?tio Do Quinto	BA	6.99929e+08	0	0
Tanha?u	BA	1.23522e+09	0	0
Tanquinho	BA	2.19928e+08	0	0
Tapero?	BA	4.10533e+08	0	0
Tapiramut?	BA	6.63524e+08	0	0
Teodoro Sampaio	BA	2.31546e+08	0	0
Teofil?ndia	BA	3.3534e+08	0	0
Teol?ndia	BA	3.17703e+08	0	0
Terra Nova	BA	1.9881e+08	0	0
Uba?ra	BA	7.25832e+08	0	0
Ubaitaba	BA	1.46401e+08	0	0
Ubat?	BA	2.68069e+08	0	0
Utinga	BA	6.38391e+08	0	0
Valen?a	BA	1.19285e+09	0	0
Valente	BA	3.84327e+08	0	0
V?rzea Da Ro?a	BA	5.1395e+08	0	0
V?rzea Do Po?o	BA	2.04696e+08	0	0
Varzedo	BA	2.26682e+08	0	0
Vera Cruz	BA	2.99975e+08	0	0
Wagner	BA	4.2118e+08	0	0
Wenceslau Guimar?es	BA	6.73669e+08	0	0
Abaiara	CE	1.7855e+08	0	0
Altaneira	CE	7.34962e+07	0	0
Baixio	CE	1.46391e+08	0	0
Barbalha	CE	5.69381e+08	0	0
Gra?a	CE	2.81961e+08	0	0
Granjeiro	CE	1.00159e+08	0	0
Meruoca	CE	1.498e+08	0	0
Morada Nova	CE	1.68243e+07	0	0
Nova Olinda	CE	2.84588e+08	0	0
Pacuj?	CE	7.59246e+07	0	0
Penaforte	CE	1.41924e+08	0	0
Porteiras	CE	2.17602e+08	0	0
Potengi	CE	3.38687e+08	0	0
Senador S?	CE	4.47364e+07	0	0
Varjota	CE	1.79477e+08	0	0
?gua Fria De Goi?s	GO	2.02378e+09	0	0
Alvorada Do Norte	GO	1.25988e+09	0	0
Buritin?polis	GO	2.47364e+08	0	0
Cabeceiras	GO	1.12694e+09	0	0
Campina?u	GO	177531	0	0
Cristalina	GO	1.73647e+08	0	0
Damian?polis	GO	4.15472e+08	0	0
Divin?polis De Goi?s	GO	8.31849e+08	0	0
Iaciara	GO	1.55048e+09	0	0
Mimoso De Goi?s	GO	1.69189e+08	0	0
Padre Bernardo	GO	1.45077e+08	0	0
Simol?ndia	GO	3.47775e+08	0	0
S?tio D'abadia	GO	1.59733e+09	0	0
Vila Boa	GO	1.05949e+09	0	0
Aldeias Altas	MA	2.87896e+08	0	0
Carolina	MA	3.54037e+08	0	0
Coelho Neto	MA	1.10157e+08	0	0
Fortaleza Dos Nogueiras	MA	4.03527e+08	0	0
Governador Eug?nio Barros	MA	5.41275e+08	0	0
Gra?a Aranha	MA	2.60561e+06	0	0
S?o Jo?o Do Soter	MA	7.69459e+08	0	0
Senador Alexandre Costa	MA	2.41539e+08	0	0
Almenara	MG	1.47009e+08	0	0
Bandeira	MG	9.91416e+06	0	0
Bonfin?polis De Minas	MG	1.84995e+09	0	0
Buritis	MG	5.22499e+09	0	0
Cabeceira Grande	MG	1.02688e+09	0	0
Cachoeira De Paje?	MG	6.4994e+08	0	0
Capit?o En?as	MG	9.71503e+08	0	0
Catuti	MG	2.88467e+08	0	0
Comercinho	MG	1.77091e+06	0	0
Divis?polis	MG	5.38139e+08	0	0
Dom Bosco	MG	7.48961e+08	0	0
Mata Verde	MG	1.45569e+08	0	0
Medina	MG	2.25762e+07	0	0
Natal?ndia	MG	4.68712e+08	0	0
Nova Porteirinha	MG	1.20708e+08	0	0
Novorizonte	MG	2.71863e+08	0	0
Padre Carvalho	MG	2.42677e+08	0	0
Pedra Azul	MG	8.80572e+08	0	0
Riachinho	MG	1.71929e+09	0	0
Rubelita	MG	1.63848e+07	0	0
Salinas	MG	1.50539e+09	0	0
Santa Cruz De Salinas	MG	5.08942e+08	0	0
S?o Jo?o Do Pacu?	MG	4.15685e+08	0	0
Taiobeiras	MG	1.19496e+09	0	0
Uruana De Minas	MG	5.97922e+08	0	0
Bom Sucesso	PB	1.54046e+08	0	0
Cachoeira Dos ?ndios	PB	1.93051e+08	0	0
Camala?	PB	2.97947e+06	0	0
Jeric?	PB	4.66832e+06	0	0
Mariz?polis	PB	6.35522e+07	0	0
Matur?ia	PB	2.18153e+07	0	0
Nova Olinda	PB	8.39803e+07	0	0
Ouro Velho	PB	3.44105e+07	0	0
Po?o De Jos? De Moura	PB	1.01091e+08	0	0
S?o Bentinho	PB	1.38266e+08	0	0
S?o Domingos	PB	1.69092e+08	0	0
S?o Jo?o Do Rio Do Peixe	PB	4.74323e+08	0	0
Vieir?polis	PB	1.46528e+08	0	0
Bom Conselho	PE	7.76108e+08	0	0
Brej?o	PE	8.87752e+07	0	0
Brejinho	PE	4.56605e+07	0	0
Caet?s	PE	3.18556e+08	0	0
Capoeiras	PE	1.54829e+08	0	0
Garanhuns	PE	1.68853e+08	0	0
Itacuruba	PE	4.29609e+08	0	0
Ita?ba	PE	1.08446e+09	0	0
Jatob?	PE	2.7813e+08	0	0
Lagoa Do Ouro	PE	1.35708e+06	0	0
Manari	PE	3.80381e+08	0	0
Quixaba	PE	2.10809e+08	0	0
Santa Cruz Da Baixa Verde	PE	1.14811e+08	0	0
S?o Bento Do Una	PE	1.70954e+06	0	0
Solid?o	PE	1.38433e+08	0	0
Terezinha	PE	1.51427e+08	0	0
Agricol?ndia	PI	1.12267e+08	0	0
Barro Duro	PI	1.31183e+08	0	0
Boqueir?o Do Piau?	PI	2.7843e+08	0	0
Buriti Dos Lopes	PI	5.96567e+07	0	0
Cajazeiras Do Piau?	PI	5.14282e+08	0	0
Campo Largo Do Piau?	PI	2.31072e+08	0	0
Capit?o De Campos	PI	5.91684e+08	0	0
Caxing?	PI	6.51406e+07	0	0
Cocal	PI	1.02483e+09	0	0
Cocal De Telha	PI	2.82179e+08	0	0
Curralinhos	PI	3.45576e+08	0	0
Demerval Lob?o	PI	2.16846e+08	0	0
Joaquim Pires	PI	3.59097e+08	0	0
Lagoa Alegre	PI	3.94549e+08	0	0
Lagoinha Do Piau?	PI	6.75099e+07	0	0
Lu?s Correia	PI	2.22052e+07	0	0
Luzil?ndia	PI	1.0356e+07	0	0
Miguel Alves	PI	9.37734e+08	0	0
Miguel Le?o	PI	9.34862e+07	0	0
Morro Do Chap?u Do Piau?	PI	2.33817e+08	0	0
Murici Dos Portelas	PI	122297	0	0
Naz?ria	PI	3.63511e+08	0	0
Nossa Senhora De Nazar?	PI	3.56578e+08	0	0
Nossa Senhora Dos Rem?dios	PI	2.43162e+08	0	0
Porto	PI	1.07194e+07	0	0
Santa Rosa Do Piau?	PI	3.40316e+08	0	0
S?o Jo?o Do Arraial	PI	6.13039e+07	0	0
Ant?nio Martins	RN	10405.7	0	0
Francisco Dantas	RN	3.87737e+06	0	0
Major Sales	RN	3.19647e+07	0	0
Paran?	RN	8.1464e+07	0	0
Pau Dos Ferros	RN	1.50349e+08	0	0
Pil?es	RN	4.57893e+07	0	0
Rafael Fernandes	RN	7.82598e+07	0	0
S?o Francisco Do Oeste	RN	3.82694e+06	0	0
Venha-Ver	RN	7.16667e+07	0	0
Amparo De S?o Francisco	SE	3.56912e+07	0	0
Aquidab?	SE	3.59077e+08	0	0
Aracaju	SE	1.8159e+08	0	0
Arau?	SE	1.98317e+08	0	0
Areia Branca	SE	1.4717e+08	0	0
Barra Dos Coqueiros	SE	8.58982e+07	0	0
Boquim	SE	2.05771e+08	0	0
Campo Do Brito	SE	2.01388e+08	0	0
Canhoba	SE	1.69972e+08	0	0
Capela	SE	4.42379e+08	0	0
Carira	SE	6.36229e+08	0	0
Carm?polis	SE	4.60419e+07	0	0
Cedro De S?o Jo?o	SE	8.38324e+07	0	0
Cristin?polis	SE	2.36254e+08	0	0
Cumbe	SE	1.28456e+08	0	0
Divina Pastora	SE	9.186e+07	0	0
Est?ncia	SE	6.44881e+08	0	0
Feira Nova	SE	1.84931e+08	0	0
Frei Paulo	SE	4.00071e+08	0	0
Gararu	SE	6.54668e+08	0	0
General Maynard	SE	2.00422e+07	0	0
Gracho Cardoso	SE	2.42404e+08	0	0
Indiaroba	SE	3.12802e+08	0	0
Itabaiana	SE	3.36842e+08	0	0
Itabaianinha	SE	4.93392e+08	0	0
Itabi	SE	1.84238e+08	0	0
Itaporanga D'ajuda	SE	7.40291e+08	0	0
Japaratuba	SE	3.58243e+08	0	0
Japoat?	SE	2.21514e+08	0	0
Lagarto	SE	9.69647e+08	0	0
Laranjeiras	SE	1.62269e+08	0	0
Macambira	SE	1.36669e+08	0	0
Malhada Dos Bois	SE	6.35747e+07	0	0
Malhador	SE	1.00789e+08	0	0
Maruim	SE	9.37603e+07	0	0
Moita Bonita	SE	9.57835e+07	0	0
Monte Alegre De Sergipe	SE	4.07566e+08	0	0
Muribeca	SE	7.55781e+07	0	0
Ne?polis	SE	6.52195e+06	0	0
Nossa Senhora Aparecida	SE	3.40213e+08	0	0
Nossa Senhora Da Gl?ria	SE	7.56581e+08	0	0
Nossa Senhora Das Dores	SE	4.83304e+08	0	0
Nossa Senhora De Lourdes	SE	8.12181e+07	0	0
Nossa Senhora Do Socorro	SE	1.56816e+08	0	0
Pedra Mole	SE	8.25055e+07	0	0
Pedrinhas	SE	3.40277e+07	0	0
Pinh?o	SE	1.55661e+08	0	0
Pirambu	SE	3.61421e+07	0	0
Po?o Verde	SE	4.40119e+08	0	0
Propri?	SE	7.76103e+07	0	0
Riach?o Do Dantas	SE	5.31158e+08	0	0
Riachuelo	SE	7.8968e+07	0	0
Ribeir?polis	SE	2.58405e+08	0	0
Ros?rio Do Catete	SE	1.05667e+08	0	0
Salgado	SE	2.47552e+08	0	0
Santa Luzia Do Itanhy	SE	3.26239e+08	0	0
Santa Rosa De Lima	SE	6.77107e+07	0	0
Santo Amaro Das Brotas	SE	2.34241e+08	0	0
S?o Crist?v?o	SE	4.36779e+08	0	0
S?o Domingos	SE	1.02244e+08	0	0
S?o Francisco	SE	8.34527e+07	0	0
S?o Miguel Do Aleixo	SE	1.4417e+08	0	0
Sim?o Dias	SE	5.64975e+08	0	0
Siriri	SE	1.65883e+08	0	0
Telha	SE	4.86531e+07	0	0
Tomar Do Geru	SE	3.05087e+08	0	0
Umba?ba	SE	1.18874e+08	0	0
Alian?a Do Tocantins	TO	4.68649e+08	0	0
Aurora Do Tocantins	TO	7.51775e+08	0	0
Barrol?ndia	TO	5.31142e+08	0	0
Crix?s Do Tocantins	TO	1.67628e+08	0	0
F?tima	TO	2.86112e+08	0	0
Lajeado	TO	3.22218e+08	0	0
Lavandeira	TO	5.19574e+08	0	0
Miranorte	TO	2.30603e+08	0	0
Monte Santo Do Tocantins	TO	2.56678e+07	0	0
Nova Rosal?ndia	TO	1.78817e+08	0	0
Novo Alegre	TO	2.0003e+08	0	0
Oliveira De F?tima	TO	2.02605e+08	0	0
Para?so Do Tocantins	TO	9.83869e+08	0	0
Porto Alegre Do Tocantins	TO	5.01934e+08	0	0
Pugmil	TO	3.81188e+08	0	0
Rio Da Concei??o	TO	7.86992e+08	0	0
Santa Rita Do Tocantins	TO	7.7558e+07	0	0
S?o F?lix Do Tocantins	TO	1.9081e+09	0	0
Sucupira	TO	4.68942e+06	0	0
Tupirama	TO	8.66868e+07	0	0
